# Supplementary material for: HAM-TBS: high-accuracy methylation measurements via targeted bisulfite sequencing
Source: Epigenetics Chromatin. 2018 Jul 4;11:39. doi: 10.1186/s13072-018-0209-x (PMC6031184; doi:10.1186/s13072-018-0209-x)
Supplement: Supplementary file 1 — Additional file 1. A table containing the genomic coordinates of a smaller panel of 11 amplicons located within the FKBP5 locus. These amplicons were used to assess the source of potential biases as well as variability between replicates. [file 13072_2018_209_MOESM1_ESM.xlsx]

## Sheet: Sheet1
PCR ID	chromosome	start	stop
PCR_41 (#)	chr6	35578699	35579119
PCR_42 (#)	chr6	35655544	35655822
PCR_43 (#)	chr6	35655792	35656028
PCR_45 (#)	chr6	35656195	35656487
PCR_47 (#)	chr6	35656760	35657069
PCR_1	chr6	35558361	35558652
PCR_2	chr6	35558459	35558774
PCR_3	chr6	35569680	35569946
PCR_5	chr6	35607754	35608065
PCR_11 (#)	chr6	35690247	35690512
PCR_24	chr6	35570168	35570410
