# Supplementary material for: HAM-TBS: high-accuracy methylation measurements via targeted bisulfite sequencing
Source: Epigenetics Chromatin. 2018 Jul 4;11:39. doi: 10.1186/s13072-018-0209-x (PMC6031184; doi:10.1186/s13072-018-0209-x)
Supplement: Supplementary file 5 — Additional file 5. A table containing the genomic coordinates of the FKBP5 HAM-TBS panel including primer sequences and cycling conditions. [file 13072_2018_209_MOESM5_ESM.xlsx]

## Sheet: Sup_Table_2
PCR ID	chromosome	start	stop	primer 1	primer 2	temp ©	cycling conditions
PCR_1	chr6	35558361	35558652	GAGAAGTATAAAAAAAAAATGG	AAAATCCAAAACTTATTCCC	57.2	30 s, 30 s, 30 s
PCR_2	chr6	35558459	35558774	ATAATTTGGAGTTATAGTGTAGG	CAACACTACTACTAAAAAAT	54.8	30 s, 30 s, 30 s
PCR_3 (#)	chr6	35569680	35569946	ATTTAAAGGGGGAGGGA	CCTTTTTTCCCCCCTAT	50.8	35 s, 35 s, 35 s
PCR_4 (#)	chr6	35578686	35578916	AATTTTAAATTTAGGAAAAG	AAACTAATCTCAACAAATCCAAC	47.0	30 s, 30 s, 30 s
PCR_5	chr6	35607754	35608065	TGTATAGGTTTGTAGTTTTGGAGTAGT	CCTTTCTCAAATTCAATTTATTCAC	52.0	35 s, 35 s, 35 s
PCR_7	chr6	35655924	35656243	GGTTTTTTAAYGTTTGTTTT	CRTCCTCACTAAACTTTTATTTC	50.8	30 s, 30 s, 30 s
PCR_9	chr6	35656618	35656975	GTTTTGTTYGTGTTTYGTTAATTT	AAATATCAATTTCCACCATC	51.0	30 s, 30 s, 30 s
PCR_11 (#)	chr6	35690247	35690512	GGTTGTAGGGAATTATGA	TAACCAAACAAAACAAAAATA	52.8	60 s, 30 s, 30 s
PCR_12	chr6	35630949	35631205	AGTTAGTGATTATGTGAGTTG	CTTAAAAATACCTCAATTCC	53.0	30 s, 30 s, 30 s
PCR_13	chr6	35683267	35683538	TGTGTTTTAATAGAGATAAAGAG	CCATTACCATCAAATTAAAAACC	57.8	30 s, 30 s, 30 s
PCR_14	chr6	35693391	35693722	GAAGTAGGAGATTTATTTTTTGAT	AAAAAAACATCAAAACTTTCCC	53.0	30 s, 30 s, 30 s
PCR_15	chr6	35693833	35694139	AATGTAGGGTGTAGATAGTTTTA	CCAAAACATAAAAACAACCT	57.8	30 s, 30 s, 30 s
PCR_16	chr6	35694529	35694831	GGGGAGGATATTATTTTAAT	CTTAAAACAATACCAACCAAATC	53.0	30 s, 30 s, 30 s
PCR_17	chr6	35695129	35695429	GAATAAATTAGGGGTTTGGA	AAAAACCAATTCAAACAATCC	57.8	30 s, 30 s, 30 s
PCR_18	chr6	35695657	35695960	TATTTAAGTAGGGGTAAATG	CCCAACTACTAAATCAAACTAT	54.8	30 s, 30 s, 30 s
PCR_19	chr6	35695938	35696263	AATAGTTTGATTTAGTAGTT	ACATATACACAACAACTATATACC	53.0	30 s, 30 s, 30 s
PCR_20	chr6	35696695	35697046	GGATTTATGTTGTTTTTATGTTG	CCAAACCTATATTAACATCT	54.8	30 s, 30 s, 30 s
PCR_21	chr6	35697684	35697842	GTATAGTGAGTATATTAGTTAA	AAAAAAAAAACACCACCAAA	53.0	30 s, 30 s, 30 s
PCR_22	chr6	35699145	35699475	GAGTGAAGTAAATTGAAAAG	AAATAAAAATAAATACCCACAC	53.0	30 s, 30 s, 30 s
PCR_24	chr6	35570168	35570410	AAATAATTATTGGGTTATGAGG	CCATCTCTACTTACTTTTTCAAA	56.2	30 s, 35 s, 30 s
PCR_26 (+)	chr11	2023361	2023574	TTGGTAGGTATAGAAATTGGGG	TTTTGGGTTATTTAAGTTAGGTGT	58.0	30 s, 30 s, 20 s
PCR_27	chr6	35703966	35704310	AGGTAAATTTTAGGGTAATATG	CATCTCCTCTTCTTTAAAAA	53.0	30 s, 30 s, 30 s
PCR_28	chr6	35704292	35704557	TTTTAAAGAAGAGGAGATGTGAA	AAATACAAAAAAATTAACCAAAC	53.0	30 s, 30 s, 30 s
PCR_29	chr6	35699693	35700085	GAGAGAAAGAGTTAAATTAGGT	CCAAAAAATAAAAAACTAAAAACC	57.8	30 s, 30 s, 30 s
PCR_31	chr6	35592067	35592317	GAGATAAGGTTATTTTGAGATTGT	CAATAACCTTATTTTTTTCCTC	53.0	30 s, 30 s, 30 s
PCR_32	chr6	35551560	35551953	ATGAAAGATAGGGTGGATTTT	TAAACCAAACATTATACAAA	53.0	30 s, 30 s, 30 s
PCR_33	chr6	35536803	35537104	AGGAGAAATTATTTTGGTTG	AAAACATCTACCATCTACTACTA	58.0	30 s, 30 s, 30 s
PCR_34	chr6	35519961	35520248	GAGGGAATAAGATTATAAAAATTAGAG	CAAAATTAAATCATACCCACAAAAC	53.0	30 s, 30 s, 30 s
PCR_35	chr6	35490554	35490990	ATTTTTATTAGTAAGGAGGG	CAACACCACCTCAATTTCTT	56.1	30 s, 30 s, 30 s
